# Supplementary material for: Early Viral Clearance and Antibody Kinetics of COVID-19 Among Asymptomatic Carriers
Source: Front Med (Lausanne). 2021 Mar 15;8:595773. doi: 10.3389/fmed.2021.595773 (PMC8005564; doi:10.3389/fmed.2021.595773)
Supplement: Supplementary Table 1 — Seroconversion rate of different antibodies in different patients. [file Table_1.XLSX]

## Sheet: Sheet1
Table S1. Seroconversion rate of different antibodies in different patients
	Days after onset				Total seropositive conversion	Total seronegative conversion
	1-7	8-14	15-30	31-65
Total Ab, p/n (%)
Asymptomatic	8/17 (47.1)	7/9 (77. 8)	10/10 (100)	17/17 (100)	20/22 (90.9)	0/18 (0)
Presymptomatic	12/23 (52.2)	13/17 (76.5)	21/21 (100)	27/28 (96.4)	30/32 (93.8)	2/29 (6.9)
Symptomatic	5/8 (62.5)	6/12 (50.0)	17/17 (100)	19/19 (100)	19/19 (100)	0/19 (0)
p (p1/p2/p3)	0.86	0.29	NA	1	0.57	0.5
IgG, p/n (%)
Asymptomatic	8/17 (47.1)	8/9 (88.9)	10/10 (100)	17/17 (100)	21/22 (95.5)	0/19 (0)
Presymptomatic	13/23 (56.5)	14/17 (82.4)	21/21 (100)	28/28 (100)	30/32 (93.8)	0/30 (0)
Symptomatic	4/8 (50.0)	8/12 (66.7)	17/17 (100)	19/19 (100)	19/19 (100)	0/19 (0)
p (p1/p2/p3)	0.93	0.53	NA	NA	0.78	NA
IgM, p/n (%)
Asymptomatic	4/17 (23.5)	2/9 (22.2)	2/10 (20.0)	5/17 (29.4)	10/22 (45.5)	4/8 (50.0)
Presymptomatic	7/23 (30.4)	8/17 (47.1)	15/21 (71.4)	10/28 (35.7)	20/32 (62.5)	11/20 (55.0)
Symptomatic	1/8 (12.5)	4/12 (33.3)	11/17 (64.7)	11/19 (57.9)	12/19 (63.2)	5/12 (41.7)
p (p1/p2/p3)	0.75	0.48	0.02(0.02/0.04/0.66)	0.17	0.39	0.91
IgA, p/n (%)
Asymptomatic	8/17 (47.06)	7/9 (77.8)	10/10 (100)	17/17 (100)	20/22 (90.9)	0/18 (0)
Presymptomatic	13/23 (56.52)	13/17 (76.5)	19/21 (90.5)	22/28 (78.6)	29/32 (90.6)	6/28 (21.4)
Symptomatic	5/8 (62.5)	12/12 (100)	17/17 (100)	17/19 (89.5)	19/19 (100)	3/19 (15.8)
p (p1/p2/p3)	0.79	0.2	0.68	0.1	0.51	0.11
p/n represents positive cases to total cases. NA (not available). p1, p2 and p3 were comparison between asymptomatic and presymptomatic, asymptomatic and symptomatic, presymptomatic and symptomatic, respectively. p value <0.05 indicates significant differences
