# Supplementary material for: Early Viral Clearance and Antibody Kinetics of COVID-19 Among Asymptomatic Carriers
Source: Front Med (Lausanne). 2021 Mar 15;8:595773. doi: 10.3389/fmed.2021.595773 (PMC8005564; doi:10.3389/fmed.2021.595773)
Supplement: Supplementary Table 2 — Peak concentration and time of different antibodies. [file Table_2.XLSX]

## Sheet: Sheet1
Table S2. Peak concentration and time of different antibodies
	Peak COI	Peak days after onset
Total Ab, mean ± SD (n)
Asymptomatic	4.4±2.3 (n=18)	36.56±15.49 (n=18)
Presymptomatic	4.7±1.7 (n=29)	36.7±14.1 (n=29)
Symptomatic	5.7±0.9 (n=19)	46.2±12.3 (n=19)
p (p1/p2/p3)	0.06	0.51
IgG, mean ± SD (n)
Asymptomatic	3.5±1.3 (n=19)	33.4±14.3 (n=19)
Presymptomatic	3.9±1.0 (n=30)	34.1±11.0 (n=30)
Symptomatic	4.5±0.4 (n=19)	38.7±11.5 (n=19)
p (p1/p2/p3)	0.02 (0.47/0.01/0.12)	0.35
IgM, mean ± SD (n)
Asymptomatic	0.8±0.6 (n=8)	19.5±14.4 (n=8)
Presymptomatic	1.8±1.3 (n=20)	14.8±7.8 (n=20)
Symptomatic	2.4±1.3 (n=12)	24.2±7.7 (n=12)
p (p1/p2/p3)	0.03 (0.19/0.02/0.33)	0.04 (0.49/0.55/0.03)
IgA, mean ± SD (n)
Asymptomatic	2.2±1.0 (n=18)	21.8±14.8 (n=18)
Presymptomatic	2.5±1.3 (n=27)	16.7±10.1 (n=27)
Symptomatic	2.7±1.0 (n=19)	22.1±9.9 (n=19)
p (p1/p2/p3)	0.5	0.22
p1, p 2 and p 3 were comparison between asymptomatic and presymptomatic, asymptomatic and symptomatic, presymptomatic and symptomatic, respectively. p value <0.05 indicates significant differences.
